# Supplementary material for: Clinical Characteristics and Disease Course of Fibrosing Interstitial Lung Disease Patients in a Real-World Setting
Source: Medicina (Kaunas). 2023 Jan 31;59(2):281. doi: 10.3390/medicina59020281 (PMC9961403; doi:10.3390/medicina59020281)
Supplement: Supplementary file 1 [file medicina-59-00281-s001.zip]

Archive with 1 entries (1 files):
- medicina-2127495-supplementary.pdf
